# Supplementary material for: The Impact of Beta Blockers on Survival in Cancer Patients: A Systematic Review and Meta-Analysis
Source: Cancers (Basel). 2025 Apr 18;17(8):1357. doi: 10.3390/cancers17081357 (PMC12026060; doi:10.3390/cancers17081357)
Supplement: Supplementary file 1 [file cancers-17-01357-s001.zip]

Archive with 1 entries (1 files):
- cancers-3507749-supplementary.pdf
